# Supplementary material for: MicroRNA–Gene Interactions Impacted by Toxic Metal(oid)s during EMT and Carcinogenesis
Source: Cancers (Basel). 2022 Nov 25;14(23):5818. doi: 10.3390/cancers14235818 (PMC9741118; doi:10.3390/cancers14235818)
Supplement: Supplementary file 1 [file cancers-14-05818-s001.zip]

Archive with 1 entries (1 files):
- cancers-1991585-supplementary.pdf
